# Supplementary material for: Genome-Wide Characterization of a Carbon Ion Beam-Induced Soybean Mutant Population Reveals Extensive Genetic Variation for Trait Improvement
Source: Int J Mol Sci. 2025 Sep 23;26(19):9304. doi: 10.3390/ijms26199304 (PMC12524523; doi:10.3390/ijms26199304)
Supplement: Supplementary file 1 [file ijms-26-09304-s001.zip]

Archive with 2 entries (2 files):
- Table S1 All_QC_data_infor.xls
- Table S2 All_raw_data_infor.xls
