# Supplementary material for: Genome-Wide Characterization of a Carbon Ion Beam-Induced Soybean Mutant Population Reveals Extensive Genetic Variation for Trait Improvement
Source: Int J Mol Sci. 2025 Sep 23;26(19):9304. doi: 10.3390/ijms26199304 (PMC12524523; doi:10.3390/ijms26199304)
Supplement: Supplementary file 1 [file ijms-26-09304-s001.zip › Table S1 All_QC_data_infor.xls]

Sample	133	132	131	130	137	136	135	134	139	138	93	24	25	26	27	20	21	22	23	95	28	29	94	4	8	96	120	121	122	123	124	125	126	127	128	129	69	91	59	58	55	54	57	56	51	50	53	52	90
Total Reads Count(#)	75722472	81436288	78447972	89312486	85149298	62371998	81321450	71173868	88599106	86497400	121772256	92229782	67576030	64302480	88078154	86369060	79080672	73078354	98171588	114778386	89239530	75782740	105959204	98879324	126540216	128034148	92060648	77177430	103534794	82494154	73920260	116489162	87670004	94354794	96620656	87058576	113918264	125999084	95868190	104665720	128227554	82741066	105981096	112332642	94699462	95546416	81299290	72529882	69885440
Total Bases Count(bp)	10944604400	11754664090	11274974665	12798696449	12229778280	8948301549	11733427477	10265262734	12627675916	12440877111	17649356762	13390272655	9706173066	9299858827	12793887148	12544261700	11459308849	10595760350	14254649738	16712142080	12969806627	11000796135	15318685670	14355197566	18336680199	18596652500	13271480486	11106537403	14897479713	11939931114	10543439759	16720019021	12566484215	13619601804	13975198744	12431680491	16636149534	18262176448	13910298347	15077966250	18711704818	11965734115	15421424693	16317834273	13852963482	13895737775	11880372763	10491139611	10169453059
Average Read Length(bp)	144.54	144.34	143.73	143.3	143.63	143.47	144.28	144.23	142.53	143.83	144.94	145.18	143.63	144.63	145.26	145.24	144.91	144.99	145.2	145.6	145.34	145.16	144.57	145.18	144.91	145.25	144.16	143.91	143.89	144.74	142.63	143.53	143.34	144.34	144.64	142.8	146.04	144.94	145.1	144.06	145.93	144.62	145.51	145.26	146.28	145.43	146.13	144.65	145.52
Q10 Bases Count(bp)	10943838381	11753873192	11274266302	12797939442	12229012096	8947687083	11732662251	10264538140	12626991724	12440103082	17648493029	13390013802	9705783216	9299520380	12793647829	12544022248	11459091073	10595135997	14254378354	16711277267	12969554092	11000590377	15317964074	14354925058	18336330871	18595656927	13270586872	11105787821	14896540121	11939086036	10542832517	16719022930	12565747173	13618690833	13974146621	12430968849	16635296636	18261321795	13909652305	15077341508	18710753059	11965194389	15420659947	16317072911	13852166848	13895060544	11879692336	10490640844	10168891460
Q10 Bases Ratio(%)	99.99%	99.99%	99.99%	99.99%	99.99%	99.99%	99.99%	99.99%	99.99%	99.99%	100.00%	100.00%	100.00%	100.00%	100.00%	100.00%	100.00%	99.99%	100.00%	99.99%	100.00%	100.00%	100.00%	100.00%	100.00%	99.99%	99.99%	99.99%	99.99%	99.99%	99.99%	99.99%	99.99%	99.99%	99.99%	99.99%	99.99%	100.00%	100.00%	100.00%	99.99%	100.00%	100.00%	100.00%	99.99%	100.00%	99.99%	100.00%	99.99%
Q20 Bases Count(bp)	10662652900	11433140993	10939353966	12377383384	11853086385	8694287057	11403877733	9999166178	12174662644	12061064499	17204044062	13097581367	9439056418	9077508894	12507465950	12272086770	11197284431	10355519968	13938321614	16336881594	12692120478	10743365779	14897303770	14038571673	17912194609	18170561704	12905292268	10795336570	14453927713	11643664197	10172854879	16182418810	12153094142	13244202806	13643429207	12002616904	16276370283	17787599538	13536939362	14604709863	18296703631	11629976033	15068182117	15889860605	13596112298	13561937732	11652928925	10214113928	9954291356
Q20 Bases Ratio(%)	97.42%	97.26%	97.02%	96.71%	96.92%	97.16%	97.19%	97.41%	96.41%	96.95%	97.48%	97.81%	97.25%	97.61%	97.76%	97.83%	97.71%	97.73%	97.78%	97.75%	97.86%	97.66%	97.25%	97.79%	97.69%	97.71%	97.24%	97.20%	97.02%	97.52%	96.49%	96.78%	96.71%	97.24%	97.63%	96.55%	97.84%	97.40%	97.32%	96.86%	97.78%	97.19%	97.71%	97.38%	98.15%	97.60%	98.09%	97.36%	97.88%
Q30 Bases Count(bp)	10057027512	10759393435	10244871424	11540791198	11085715222	8145692296	10700875415	9422629142	11298832418	11287322888	16220358294	12452012538	8862313544	8584987530	11876004619	11673702079	10621265407	9831410084	13242150453	15489264527	12077981199	10180263429	13979974870	13340339077	16981093072	17180236894	12130741482	10133530252	13545136476	11000477708	9428232560	15091702881	11322380022	12458825422	12892905757	11144166255	15480989168	16755873918	12732702111	13630088863	17377068756	10917857495	14303276425	14970762235	13005149526	12832400744	11125677591	9609371659	9459747493
Q30 Bases Ratio(%)	91.89%	91.53%	90.86%	90.17%	90.65%	91.03%	91.20%	91.79%	89.48%	90.73%	91.90%	92.99%	91.31%	92.31%	92.83%	93.06%	92.69%	92.79%	92.90%	92.68%	93.12%	92.54%	91.26%	92.93%	92.61%	92.38%	91.40%	91.24%	90.92%	92.13%	89.42%	90.26%	90.10%	91.48%	92.26%	89.64%	93.06%	91.75%	91.53%	90.40%	92.87%	91.24%	92.75%	91.74%	93.88%	92.35%	93.65%	91.60%	93.02%
N Bases Count(bp)	766019	790898	708363	757007	766184	614466	765226	724594	684192	774029	863733	258853	389850	338447	239319	239452	217776	624353	271384	864813	252535	205758	721596	272508	349328	995573	893614	749582	939592	845078	607242	996091	737042	910971	1052123	711642	852898	854653	646042	624742	951759	539726	764746	761362	796634	677231	680427	498767	561599
N Bases Ratio(%)	0.01%	0.01%	0.01%	0.01%	0.01%	0.01%	0.01%	0.01%	0.01%	0.01%	0.00%	0.00%	0.00%	0.00%	0.00%	0.00%	0.00%	0.01%	0.00%	0.01%	0.00%	0.00%	0.00%	0.00%	0.00%	0.01%	0.01%	0.01%	0.01%	0.01%	0.01%	0.01%	0.01%	0.01%	0.01%	0.01%	0.01%	0.00%	0.00%	0.00%	0.01%	0.00%	0.00%	0.00%	0.01%	0.00%	0.01%	0.00%	0.01%
GC Bases Count(bp)	4336812476	4707262338	4279334527	5239060903	4813067297	3528875152	4633875921	4052316024	4961950317	5010978609	6905413018	5310489825	3843853868	3663513451	5047447330	4683110382	4514414623	4187039341	5595018455	6636610713	5146487043	4447458478	6024974038	5647956273	7111023056	7344241912	5290766870	4364572732	5872537893	4790943986	4275303545	6772530486	5001886312	5459830540	5578824427	4999845443	6646800615	7267231093	5552821446	5959578899	7446299537	4832380086	6220361947	6500219541	5316046586	5526928232	4683686024	3947037918	3849510681
GC Bases Ratio(%)	39.63%	40.05%	37.95%	40.93%	39.36%	39.44%	39.49%	39.48%	39.29%	40.28%	39.13%	39.66%	39.60%	39.39%	39.45%	37.33%	39.40%	39.52%	39.25%	39.71%	39.68%	40.43%	39.33%	39.34%	38.78%	39.49%	39.87%	39.30%	39.42%	40.13%	40.55%	40.51%	39.80%	40.09%	39.92%	40.22%	39.95%	39.79%	39.92%	39.53%	39.79%	40.39%	40.34%	39.84%	38.37%	39.77%	39.42%	37.62%	37.85%
[truncated: 150 more columns]
