# Supplementary material for: Genome-Wide Characterization of a Carbon Ion Beam-Induced Soybean Mutant Population Reveals Extensive Genetic Variation for Trait Improvement
Source: Int J Mol Sci. 2025 Sep 23;26(19):9304. doi: 10.3390/ijms26199304 (PMC12524523; doi:10.3390/ijms26199304)
Supplement: Supplementary file 1 [file ijms-26-09304-s001.zip › Table S2 All_raw_data_infor.xls]

Sample	133	132	131	130	137	136	135	134	139	138	93	24	25	26	27	20	21	22	23	95	28	29	94	4	8	96	120	121	122	123	124	125	126	127	128	129	69	91	59	58	55	54	57	56	51	50	53	52	90
Total Reads Count(#)	78809670	84566820	81860694	92869614	88699950	65333866	84630928	74241552	92489354	89897256	126535714	96901204	71714894	67539238	92094550	90193504	82928726	76289490	102682738	118793786	93455488	79233358	110015666	103725076	132872394	133295470	95845440	80580866	107553378	85815102	77293240	121469164	91333380	97963254	100891516	90996656	117356522	130521376	98917736	108527748	132303876	85819866	109221770	115849662	97604320	98796174	84053942	75410848	72307890
Total Bases Count(bp)	11821450500	12685023000	12279104100	13930442100	13304992500	9800079900	12694639200	11136232800	13873403100	13484588400	18980357100	14535180600	10757234100	10130885700	13814182500	13529025600	12439308900	11443423500	15402410700	17819067900	14018323200	11885003700	16502349900	15558761400	19930859100	19994320500	14376816000	12087129900	16133006700	12872265300	11593986000	18220374600	13700007000	14694488100	15133727400	13649498400	17603478300	19578206400	14837660400	16279162200	19845581400	12872979900	16383265500	17377449300	14640648000	14819426100	12608091300	11311627200	10846183500
Average Read Length(bp)	150	150	150	150	150	150	150	150	150	150	150	150	150	150	150	150	150	150	150	150	150	150	150	150	150	150	150	150	150	150	150	150	150	150	150	150	150	150	150	150	150	150	150	150	150	150	150	150	150
Q10 Bases Count(bp)	11818972257	12682554047	12276719616	13928093297	13302566134	9798084048	12692246574	11133891391	13871144831	13482131899	18977197063	14534555637	10756196943	10130052998	13813557355	13528394998	12438767357	11441885735	15401746275	17816006740	14017716171	11884478635	16499677077	15558070498	19929964359	19990991814	14374034571	12084693764	16130071418	12869619514	11592069476	18216994579	13697545378	14691527730	15130413072	13647204397	17600555521	19575063293	14835235696	16276659892	19842188843	12870873220	16380485170	17374599008	14638163678	14816927583	12605943324	11309767487	10844315675
Q10 Bases Ratio(%)	99.98%	99.98%	99.98%	99.98%	99.98%	99.98%	99.98%	99.98%	99.98%	99.98%	99.98%	100.00%	99.99%	99.99%	100.00%	100.00%	100.00%	99.99%	100.00%	99.98%	100.00%	100.00%	99.98%	100.00%	100.00%	99.98%	99.98%	99.98%	99.98%	99.98%	99.98%	99.98%	99.98%	99.98%	99.98%	99.98%	99.98%	99.98%	99.98%	99.98%	99.98%	99.98%	99.98%	99.98%	99.98%	99.98%	99.98%	99.98%	99.98%
Q20 Bases Count(bp)	11353143388	12165799639	11731530426	13263888566	12699585217	9364321415	12162443941	10685388918	13153372244	12879948600	18252591304	14010740005	10269934418	9736924856	13317657691	13055793685	11975060913	11032695760	14851181997	17209458006	13525657847	11444021107	15828170393	14997139217	19178051179	19276059350	13776433725	11567593342	15427616737	12379509832	10993854119	17362464841	13042434597	14092537139	14564337473	12957792581	17039877180	18826658035	14262869086	15545898501	19190411397	12341582549	15832493351	16719675639	14217979641	14290706694	12227813664	10860115597	10488781433
Q20 Bases Ratio(%)	96.04%	95.91%	95.54%	95.22%	95.45%	95.55%	95.81%	95.95%	94.81%	95.52%	96.17%	96.39%	95.47%	96.11%	96.41%	96.50%	96.27%	96.41%	96.42%	96.58%	96.49%	96.29%	95.91%	96.39%	96.22%	96.41%	95.82%	95.70%	95.63%	96.17%	94.82%	95.29%	95.20%	95.90%	96.24%	94.93%	96.80%	96.16%	96.13%	95.50%	96.70%	95.87%	96.64%	96.21%	97.11%	96.43%	96.98%	96.01%	96.70%
Q30 Bases Count(bp)	10571108945	11306686615	10836708055	12203043007	11717737849	8642188273	11266452804	9932319817	12033319346	11898223853	16994062493	13145230019	9484866855	9082209828	12489012812	12269698541	11208607027	10348172113	13934286292	16134051374	12707484208	10709184356	14668739332	14066723601	17936787121	17997254833	12779793929	10707187489	14276115028	11548982413	10036406710	15973122005	11986345564	13094332170	13582840793	11854853801	16048753898	17527801988	13269950148	14328627253	18039690192	11444226569	14878533844	15585441454	13466451719	13373758760	11550245939	10086735065	9855842314
Q30 Bases Ratio(%)	89.42%	89.13%	88.25%	87.60%	88.07%	88.18%	88.75%	89.19%	86.74%	88.24%	89.53%	90.44%	88.17%	89.65%	90.41%	90.69%	90.11%	90.43%	90.47%	90.54%	90.65%	90.11%	88.89%	90.41%	90.00%	90.01%	88.89%	88.58%	88.49%	89.72%	86.57%	87.67%	87.49%	89.11%	89.75%	86.85%	91.17%	89.53%	89.43%	88.02%	90.90%	88.90%	90.82%	89.69%	91.98%	90.24%	91.61%	89.17%	90.87%
N Bases Count(bp)	2478243	2468953	2384484	2348803	2426366	1995852	2392626	2341409	2258269	2456501	3160037	624963	1037157	832702	625145	630602	541543	1537765	664425	3061160	607029	525065	2672823	690902	894741	3328686	2781429	2436136	2935282	2645786	1916524	3380021	2461622	2960370	3314328	2294003	2922779	3143107	2424704	2502308	3392557	2106680	2780330	2850292	2484322	2498517	2147976	1859713	1867825
N Bases Ratio(%)	0.02%	0.02%	0.02%	0.02%	0.02%	0.02%	0.02%	0.02%	0.02%	0.02%	0.02%	0.00%	0.01%	0.01%	0.00%	0.00%	0.00%	0.01%	0.00%	0.02%	0.00%	0.00%	0.02%	0.00%	0.00%	0.02%	0.02%	0.02%	0.02%	0.02%	0.02%	0.02%	0.02%	0.02%	0.02%	0.02%	0.02%	0.02%	0.02%	0.02%	0.02%	0.02%	0.02%	0.02%	0.02%	0.02%	0.02%	0.02%	0.02%
GC Bases Count(bp)	4694194475	5092200419	4673166918	5716307581	5248737073	3878387941	5027293839	4408360432	5466406516	5445797621	7441918290	5775323137	4268254481	3998202737	5458703132	5060732059	4910046369	4529786757	6056429382	7089835822	5570832979	4813556818	6506326729	6134310211	7743440622	7917570000	5747011450	4763685202	6378433020	5178208213	4716605421	7399466096	5467199026	5906267731	6062104572	5506148105	7044459482	7807960667	5934836620	6448265421	7910102985	5208261326	6621315540	6934938165	5627740079	5904366236	4979109866	4265458709	4116423411
GC Bases Ratio(%)	39.71%	40.14%	38.06%	41.03%	39.45%	39.58%	39.60%	39.59%	39.40%	40.39%	39.21%	39.73%	39.68%	39.47%	39.52%	37.41%	39.47%	39.58%	39.32%	39.79%	39.74%	40.50%	39.43%	39.43%	38.85%	39.60%	39.97%	39.41%	39.54%	40.23%	40.68%	40.61%	39.91%	40.19%	40.06%	40.34%	40.02%	39.88%	40.00%	39.61%	39.86%	40.46%	40.42%	39.91%	38.44%	39.84%	39.49%	37.71%	37.95%
[truncated: 150 more columns]
